# Supplementary material for: Ultrasonic Assisted Extraction of Quinoa (Chenopodium quinoa Willd.) Protein and Effect of Heat Treatment on Its In Vitro Digestion Characteristics
Source: Foods. 2022 Mar 7;11(5):771. doi: 10.3390/foods11050771 (PMC8909454; doi:10.3390/foods11050771)
Supplement: Supplementary file 1 [file foods-11-00771-s001.zip]

Archive with 1 entries (1 files):
- foods-1609553-supplementary.pdf
